# Supplementary material for: A Comprehensive View of Microbial Communities in the Laundering Cycle Suggests a Preventive Effect of Soil Bacteria on Malodour Formation
Source: Microorganisms. 2022 Jul 20;10(7):1465. doi: 10.3390/microorganisms10071465 (PMC9318688; doi:10.3390/microorganisms10071465)
Supplement: Supplementary file 1 [file microorganisms-10-01465-s001.zip]

Archive with 2 entries (2 files):
- Table S1 Laundry hygiene questionaire.xlsx
- Table S2 Information on household and towel use (questionaire).xlsx
