# Supplementary material for: A Comprehensive View of Microbial Communities in the Laundering Cycle Suggests a Preventive Effect of Soil Bacteria on Malodour Formation
Source: Microorganisms. 2022 Jul 20;10(7):1465. doi: 10.3390/microorganisms10071465 (PMC9318688; doi:10.3390/microorganisms10071465)
Supplement: Supplementary file 1 [file microorganisms-10-01465-s001.zip › Table S1 Laundry hygiene questionaire.xlsx]

## Sheet: Table S1
Dear participants, Thank you for taking the time to participate in this study. The study is being conducted as part of my doctorate at the Rhine-Waal University of Applied Sciences / University of Duisburg-Essen and deals with the topic of textile bad odours and microbial odour formation in household washing machines. Answering the questionnaire will take about 5 minutes. Read through the questio…
Laundry hygiene questionnaire
1. How many people live in your household? Please indicate the age and gender of the persons?
2. How old is the used washing machine (approx.)?
years
3. What kind of washing machine do you have ( brand, model, year of manufacture)?
4. Are there any animals in your household? If yes, please indicate the number and type of animals?
yes no If yes, which and number
5. How often is washing done on average?
less frequently than 1x per week approx. 1x a week more often than 1x a week
6. What type of detergent do you usually use (multiple choice possible)?
Heavy-duty detergents in solid form (powder, tabs, beads etc.) Heavy-duty detergents in liquid form Solid colour detergents (powder, tabs, pearls etc.) Liquid colour detergent Fabric softener Other detergents / additives:
7. Do you use hygienic rinse aids?
Yes, with every wash Yes, at regular intervals (e.g. once a month) When necessary (e.g. in case of illness) No
8. How often do you wash at the following temperatures (multiple choice possible)?
	<30°C	30 °C	40 °C	60 °C	95 °C
At least 1x a the week
At least 1x per Month
At least 1x in three months
rarer
9. How to dry the laundry: Tumble dryer Linen drying outdoors L Linen drying indoors (heated room) Linen drying indoors (unheated room)
10. Have you ever noticed unpleasant laundry odours? (Multiple choice possible): Yes, before washing on the laundry Yes, before washing on damp laundry Yes, after drying on the laundry Yes, during/after ironing or wearing the textile Yes, before/after washing in the machine No
Please describe the smell:
If applicable, please describe the type of textile (type of garment, material, etc.):
If you would like to assist us with further investigations (e.g. sampling of the washing machine and the textile), please enter your name and contact details* in the following field:
*Personal data will only be used to carry out this project and will not be passed on to third parties. For questions and return of questionnaires: Rhine-Waal University of Applied Sciences, attn: Marc-Kevin Zinn, Marie-Curie-Str. 1, 47533 Kleve; Email: Marc-Kevin.Zinn@hochschule-rhein-waal.de; Tel: +49 2821 806739786
