# Supplementary material for: A Comprehensive View of Microbial Communities in the Laundering Cycle Suggests a Preventive Effect of Soil Bacteria on Malodour Formation
Source: Microorganisms. 2022 Jul 20;10(7):1465. doi: 10.3390/microorganisms10071465 (PMC9318688; doi:10.3390/microorganisms10071465)
Supplement: Supplementary file 1 [file microorganisms-10-01465-s001.zip › Table S2 Information on household and towel use (questionaire).xlsx]

## Sheet: Table S2
Information on household and towel use
1. How many people live in the household? Please indicate the age and gender of the members.
2. Are there any pets in the household? If yes, please indicate the number and type of pets. yes no
If yes, type and number of pets
3. Are there been any cases of illness among the residents in the household in the last four weeks? yes no
If yes, which ones and period
4. Did you have visitors during the one-week test phase? yes no
If yes, please indicate the age		and gender		of the visitors.
Did the visitors also use the test towel?
yes no
5. Please indicate whether you have drinking water or rainwater harvesting in your household.
Thank you for your time and participation!
